# Supplementary material for: Mortality From Alcohol-Related Liver Cirrhosis in Mexico (2000–2017)
Source: Front Public Health. 2020 Oct 23;8:524356. doi: 10.3389/fpubh.2020.524356 (PMC7644839; doi:10.3389/fpubh.2020.524356)
Supplement: Supplementary file 1 [file Table_1.XLSX]

## Sheet: Deaths
Alcohol related cirrhosis deaths
Years		Both genders		Male		Female
2000	Total	13647		12019		1627
2000	0-4 años	0		0		0
2000	5-9 años	0		0		0
2000	10-14 años	0		0		0
2000	15-19 años	13		12		1
2000	20-24 años	80		69		11
2000	25-29 años	321		294		27
2000	30-34 años	686		629		57
2000	35-39 años	1183		1079		103
2000	40-44 años	1634		1445		189
2000	45-49 años	1755		1550		205
2000	50-54 años	1714		1522		192
2000	55-59 años	1681		1455		226
2000	60-64 años	1421		1256		165
2000	65-69 años	1108		992		116
2000	70-74 años	818		695		123
2000	75-79 años	1115		920		195
2000	80-84 años
2000	85 años y más
2000	No especificado
2001	Total	13598		11901		1691
	0-4 años	0		0		0
	5-9 años	0		0		0
2001	10-14 años	1		1		0
2001	15-19 años	5		4		1
2001	20-24 años	80		72		8
2001	25-29 años	306		276		29
2001	30-34 años	621		573		48
2001	35-39 años	1154		1024		130
2001	40-44 años	1608		1433		175
2001	45-49 años	1707		1507		199
2001	50-54 años	1725		1518		206
2001	55-59 años	1648		1444		204
2001	60-64 años	1453		1261		192
2001	65-69 años	1165		1009		155
2001	70-74 años	831		700		131
2001	75-79 años	1174		968		206
2001	80-84 años
2001	85 años y más
2001	No especificado
2002	Total	13663		11926		1727
	0-4 años	0		0		0
	5-9 años	0		0		0
2002	10-14 años	1		1		0
2002	15-19 años	9		6		3
2002	20-24 años	65		58		7
2002	25-29 años	286		264		21
2002	30-34 años	667		600		67
2002	35-39 años	1126		992		133
2002	40-44 años	1507		1354		151
2002	45-49 años	1741		1517		224
2002	50-54 años	1798		1580		216
2002	55-59 años	1655		1459		196
2002	60-64 años	1436		1249		187
2002	65-69 años	1176		1005		170
2002	70-74 años	888		768		120
2002	75-79 años	1185		960		223
2002	80-84 años
2002	85 años y más
2002	No especificado
2003	Total	13560		11920		1632
	0-4 años	0		0		0
	5-9 años	0		0		0
	10-14 años	0		0		0
2003	15-19 años	9		7		2
2003	20-24 años	77		69		8
2003	25-29 años	303		279		23
2003	30-34 años	630		574		56
2003	35-39 años	1086		988		98
2003	40-44 años	1469		1301		168
2003	45-49 años	1772		1587		184
2003	50-54 años	1795		1576		218
2003	55-59 años	1649		1442		207
2003	60-64 años	1377		1225		152
2003	65-69 años	1161		1009		148
2003	70-74 años	902		761		141
2003	75-79 años	1236		1016		220
2003	80-84 años
2003	85 años y más
2003	No especificado
2004	Total	13816		12129		1684
	0-4 años	0		0		0
	5-9 años	0		0		0
	10-14 años	0		0		0
2004	15-19 años	12		9		3
2004	20-24 años	71		63		8
2004	25-29 años	270		242		28
2004	30-34 años	630		568		61
2004	35-39 años	1089		1003		86
2004	40-44 años	1543		1358		185
2004	45-49 años	1712		1528		184
2004	50-54 años	1803		1581		222
2004	55-59 años	1702		1492		210
2004	60-64 años	1479		1286		192
2004	65-69 años	1177		1029		148
2004	70-74 años	949		819		130
2004	75-79 años	1289		1070		219
2004	80-84 años
2004	85 años y más
2004	No especificado
2005	Total	13812		12181		1628
	0-4 años	0		0		0
	5-9 años	0		0		0
	10-14 años	0		0		0
2005	15-19 años	6		3		3
2005	20-24 años	55		51		4
2005	25-29 años	292		263		29
2005	30-34 años	641		596		45
2005	35-39 años	1037		938		99
2005	40-44 años	1478		1326		152
2005	45-49 años	1842		1647		195
2005	50-54 años	1777		1576		200
2005	55-59 años	1662		1460		202
2005	60-64 años	1411		1246		164
2005	65-69 años	1166		1004		162
2005	70-74 años	916		783		133
2005	75-79 años	1416		1180		236
2005	80-84 años
2005	85 años y más
2005	No especificado
2006	Total	13184		11710		1472
	0-4 años	0		0		0
	5-9 años	0		0		0
2006	10-14 años	2		2		0
2006	15-19 años	9		7		2
2006	20-24 años	54		46		8
2006	25-29 años	241		221		20
2006	30-34 años	623		580		43
2006	35-39 años	967		885		82
2006	40-44 años	1363		1252		111
2006	45-49 años	1618		1424		194
2006	50-54 años	1689		1501		187
2006	55-59 años	1638		1452		186
2006	60-64 años	1457		1288		169
2006	65-69 años	1197		1043		154
2006	70-74 años	858		740		118
2006	75-79 años	1380		1190		190
2006	80-84 años
2006	85 años y más
2006	No especificado
2007	Total	13266		11751		1513
	0-4 años	0		0		0
	5-9 años	0		0		0
2007	10-14 años	1		1		0
2007	15-19 años	7		7		0
2007	20-24 años	53		44		8
2007	25-29 años	227		212		15
2007	30-34 años	549		505		44
2007	35-39 años	978		893		85
2007	40-44 años	1470		1307		163
2007	45-49 años	1623		1459		164
2007	50-54 años	1800		1610		190
2007	55-59 años	1567		1399		168
2007	60-64 años	1392		1230		162
2007	65-69 años	1188		1024		164
2007	70-74 años	949		816		133
2007	75-79 años	1379		1167		212
2007	80-84 años
2007	85 años y más
2007	No especificado
2008	Total	13361		11904		1454
	0-4 años	0		0		0
	5-9 años	0		0		0
	10-14 años	0		0		0
2008	15-19 años	2		2		0
2008	20-24 años	61		58		3
2008	25-29 años	241		220		21
2008	30-34 años	562		520		41
2008	35-39 años	970		903		66
2008	40-44 años	1366		1234		132
2008	45-49 años	1707		1535		172
2008	50-54 años	1799		1613		186
2008	55-59 años	1636		1460		176
2008	60-64 años	1430		1256		174
2008	65-69 años	1184		1039		145
2008	70-74 años	973		856		117
2008	75-79 años	1342		1129		212
2008	80-84 años
2008	85 años y más
2008	No especificado
2009	Total	12836		11487		1345
	0-4 años	0		0		0
	5-9 años	0		0		0
	10-14 años	0		0		0
2009	15-19 años	1		1		0
2009	20-24 años	44		41		3
2009	25-29 años	202		186		16
2009	30-34 años	551		514		36
2009	35-39 años	934		855		78
2009	40-44 años	1268		1149		119
2009	45-49 años	1614		1458		156
2009	50-54 años	1754		1570		184
2009	55-59 años	1485		1323		162
2009	60-64 años	1338		1212		126
2009	65-69 años	1178		1038		140
2009	70-74 años	996		897		98
2009	75-79 años	1419		1195		224
2009	80-84 años
2009	85 años y más
2009	No especificado
2010	Total	12003		10793		1208
	0-4 años	0		0		0
	5-9 años	0		0		0
2010	10-14 años	1		1		0
2010	15-19 años	4		4		0
2010	20-24 años	39		38		1
2010	25-29 años	205		192		13
2010	30-34 años	496		466		30
2010	35-39 años	848		776		72
2010	40-44 años	1176		1076		100
2010	45-49 años	1446		1325		121
2010	50-54 años	1605		1462		142
2010	55-59 años	1491		1326		165
2010	60-64 años	1306		1167		139
2010	65-69 años	1101		976		125
2010	70-74 años	874		770		104
2010	75-79 años	1344		1150		193
2010	80-84 años
2010	85 años y más
2010	No especificado
2011	Total	12162		10946		1215
	0-4 años	0		0		0
	5-9 años	0		0		0
	10-14 años	0		0		0
2011	15-19 años	7		5		2
2011	20-24 años	46		45		1
2011	25-29 años	186		174		12
2011	30-34 años	474		436		38
2011	35-39 años	939		885		54
2011	40-44 años	1233		1124		109
2011	45-49 años	1490		1362		128
2011	50-54 años	1603		1462		141
2011	55-59 años	1505		1361		144
2011	60-64 años	1308		1178		130
2011	65-69 años	1067		936		131
2011	70-74 años	894		778		116
2011	75-79 años	1347		1141		205
2011	80-84 años
2011	85 años y más
2011	No especificado
2012	Total	12540		11324		1211
	0-4 años	0		0		0
	5-9 años	0		0		0
	10-14 años	0		0		0
2012	15-19 años	7		7		0
2012	20-24 años	44		42		2
2012	25-29 años	185		173		12
2012	30-34 años	513		475		38
2012	35-39 años	961		893		67
2012	40-44 años	1210		1121		89
2012	45-49 años	1607		1463		144
2012	50-54 años	1624		1489		135
2012	55-59 años	1563		1405		158
2012	60-64 años	1333		1189		142
2012	65-69 años	1180		1047		133
2012	70-74 años	876		773		103
2012	75-79 años	1374		1190		184
2012	80-84 años
2012	85 años y más
2012	No especificado
2013	Total	12763		11581		1181
	0-4 años	0		0		0
	5-9 años	0		0		0
2013	10-14 años	1		1		0
2013	15-19 años	4		3		1
2013	20-24 años	44		39		5
2013	25-29 años	205		194		11
2013	30-34 años	481		458		23
2013	35-39 años	977		913		64
2013	40-44 años	1299		1208		91
2013	45-49 años	1533		1399		133
2013	50-54 años	1699		1570		129
2013	55-59 años	1653		1484		169
2013	60-64 años	1342		1208		134
2013	65-69 años	1181		1063		118
2013	70-74 años	887		786		101
2013	75-79 años	1393		1193		200
2013	80-84 años
2013	85 años y más
2013	No especificado
2014	Total	11411		10335		1076
	0-4 años	0		0		0
	5-9 años	0		0		0
	10-14 años	0		0		0
2014	15-19 años	3		3		0
2014	20-24 años	45		43		2
2014	25-29 años	169		152		17
2014	30-34 años	413		384		29
2014	35-39 años	788		738		50
2014	40-44 años	1156		1077		79
2014	45-49 años	1343		1242		101
2014	50-54 años	1520		1403		117
2014	55-59 años	1475		1327		148
2014	60-64 años	1236		1116		120
2014	65-69 años	1058		921		137
2014	70-74 años	841		740		101
2014	75-79 años	1308		1136		172
2014	80-84 años
2014	85 años y más
2014	No especificado
2015	Total	11863		10794		1068
	0-4 años	0		0		0
	5-9 años	0		0		0
2015	10-14 años	1		1		0
2015	15-19 años	4		4		0
2015	20-24 años	51		45		6
2015	25-29 años	175		167		8
2015	30-34 años	465		445		20
2015	35-39 años	862		810		52
2015	40-44 años	1157		1088		69
2015	45-49 años	1517		1386		131
2015	50-54 años	1567		1440		127
2015	55-59 años	1525		1404		121
2015	60-64 años	1243		1122		120
2015	65-69 años	1069		953		116
2015	70-74 años	809		715		94
2015	75-79 años	1369		1167		202
2015	80-84 años
2015	85 años y más
2015	No especificado
2016	Total	14029		12836		1193
	0-4 años	0		0		0
	5-9 años	0		0		0
	10-14 años	0		0		0
2016	15-19 años	5		4		1
2016	20-24 años	62		56		6
2016	25-29 años	235		221		14
2016	30-34 años	546		510		36
2016	35-39 años	1009		951		58
2016	40-44 años	1495		1402		93
2016	45-49 años	1638		1520		118
2016	50-54 años	1810		1666		144
2016	55-59 años	1816		1652		164
2016	60-64 años	1530		1389		141
2016	65-69 años	1304		1170		134
2016	70-74 años	978		897		81
2016	75-79 años	1549		1347		202
2016	80-84 años
2016	85 años y más
2016	No especificado
2017	Total	14176		12999		1175
	0-4 años	0		0		0
	5-9 años	0		0		0
	10-14 años	0		0		0
2017	15-19 años	4		3		1
2017	20-24 años	80		78		2
2017	25-29 años	228		215		13
2017	30-34 años	524		499		25
2017	35-39 años	964		902		62
2017	40-44 años	1527		1420		107
2017	45-49 años	1787		1675		112
2017	50-54 años	1895		1740		155
2017	55-59 años	1816		1660		156
2017	60-64 años	1584		1450		134
2017	65-69 años	1221		1115		106
2017	70-74 años	968		873		95
2017	75-79 años	1519		1314		205
2017	80-84 años
2017	85 años y más
2017	No especificado
FUENTE: INEGI. Estadísticas de mortalidad.
